# Supplementary material for: Impacts of Dam Age on Lifetime Productivity of Angus Replacement Beef Females
Source: Animals (Basel). 2022 Oct 14;12(20):2768. doi: 10.3390/ani12202768 (PMC9597753; doi:10.3390/ani12202768)
Supplement: Supplementary file 1 [file animals-12-02768-s001.zip]

Archive with 2 entries (2 files):
- Supplementary Table S1 Cattle numbers by year and dam age.xlsx
- Supplementary Table S2 Lifetime Productivity Data.csv
