# Supplementary material for: Impacts of Dam Age on Lifetime Productivity of Angus Replacement Beef Females
Source: Animals (Basel). 2022 Oct 14;12(20):2768. doi: 10.3390/ani12202768 (PMC9597753; doi:10.3390/ani12202768)
Supplement: Supplementary file 1 [file animals-12-02768-s001.zip › Supplementary Table S1 Cattle numbers by year and dam age.xlsx]

## Sheet: Sheet1
N excluding yearlings
by Birth year				by year		by Dam Trt
Year	N		Year	N		Dam Trt	N
2005	203		2007	35		2	554
2006	198		2008	66		3	447
2007	296		2009	113		4	446
2008	273		2010	164		5	325
2009	171		2011	195		6 to 7	336
2010	472		2012	220		8+	649
2011	305		2013	259		Total	2757
2012	191		2014	242
2013	161		2015	236
2014	200		2016	245
2015	144		2017	282
2016	108		2018	268
2017	68		2019	262
2018	33		2020	236
Total	2823		Total	2823
N including yearlings
by Birth year				by year		by Dam Trt
Year	N		Year	N		Dam Trt	N
2006	46		2005	249		2	733
2007	77		2006	240		3	590
2008	127		2007	357		4	575
2009	177		2008	337		5	427
2010	220		2009	227		6 to 7	433
2011	290		2010	567		8+	810
2012	301		2011	386		Total	3568
2013	322		2012	254
2014	287		2013	206
2015	299		2014	263
2016	298		2015	197
2017	328		2016	154
2018	309		2017	109
2019	298		2018	69
2020	266		2019	30
Total	3645		Total	3645
For longevity
by Birth year				by year		by Dam Trt
Year	N		Year	N		Dam Trt	N
2006	16		2005	16		2	103
2007	42		2006	42		3	86
2008	61		2007	61		4	65
2009	61		2008	61		5	53
2010	56		2009	56		6 to 7	61
2011	95		2010	95		8+	140
2012	81		2011	81		Total	508
2013	63		2012	63
2014	43		2013	43
Total	518		Total	518
For calving data
by Dam Trt
Dam Trt	N
2	75
3	51
4	53
5	35
6 to 7	44
8+	110
Total	368
